# Supplementary material for: Predictors of extinction risk in large tropical forest mammals: From global to local
Source: Sci Adv. 2026 Jul 15;12(29):eaeb7543. doi: 10.1126/sciadv.aeb7543 (PMC13371926; doi:10.1126/sciadv.aeb7543)
Supplement: Supplementary file 2 — Data S1 to S6 [file sciadv.aeb7543_data_s1_to_s6.zip]

Archive with 6 entries (6 files):
- aeb7543_data_s1.csv
- aeb7543_data_s2.csv
- aeb7543_data_s4.csv
- aeb7543_data_s5.csv
- aeb7543_data_s6.csv
- aeb7543_data_s3.rds
