# Supplementary material for: Predictors of extinction risk in large tropical forest mammals: From global to local
Source: Sci Adv. 2026 Jul 15;12(29):eaeb7543. doi: 10.1126/sciadv.aeb7543 (PMC13371926; doi:10.1126/sciadv.aeb7543)
Supplement: Supplementary file 3 — Vignette S1 [file sciadv.aeb7543_vignette_s1.zip]

Archive with 1 entries (1 files):
- aeb7543_vignette_s1.html
